# Supplementary material for: Potential habitat distribution of Himalayan red panda and their connectivity in Sakteng Wildlife Sanctuary, Bhutan
Source: Ecol Evol. 2020 Oct 28;10(23):12929–39. doi: 10.1002/ece3.6874 (PMC7713985; doi:10.1002/ece3.6874)
Supplement: Supplementary file 1 — Tables S1‐S4 [file ECE3-10-12929-s001.zip]

Archive with 2 entries (2 files):
- Supplementary table 1 to 4/Supplementary information.docx
- Supplementary table 1 to 4/Table_2_ENMevaul_result_Model.xlsx
