# Supplementary material for: Potential habitat distribution of Himalayan red panda and their connectivity in Sakteng Wildlife Sanctuary, Bhutan
Source: Ecol Evol. 2020 Oct 28;10(23):12929–39. doi: 10.1002/ece3.6874 (PMC7713985; doi:10.1002/ece3.6874)
Supplement: Supplementary file 1 — Tables S1‐S4 [file ECE3-10-12929-s001.zip › Supplementary table 1 to 4/Table_2_ENMevaul_result_Model.xlsx]

## Sheet: model
	Table 2 showing the ENMevaul model competition result
	sl.no	settings	features	rm	train.AUC	avg.test.AUC	var.test.AUC	avg.diff.AUC	var.diff.AUC	avg.test.orMTP	var.test.orMTP	avg.test.or10pct	var.test.or10pct	AICc	delta.AICc	w.AIC	parameters
	1	L_0.5	L	0.5	0.651	0.441	0.024	0.229	0.053	0.267	0.078	0.367	0.061	461.931	18.523	0	6
	2	LQ_0.5	LQ	0.5	0.763	0.529	0.038	0.2	0.05	0.25	0.021	0.367	0.03	466.888	23.481	0	8
	3	H_0.5	H	0.5	0.892	0.684	0.01	0.217	0.013	0.3	0.089	0.517	0.092	NA	NA	NA	28
	4	LQH_0.5	LQH	0.5	0.892	0.678	0.01	0.222	0.013	0.3	0.089	0.517	0.092	NA	NA	NA	28
	5	L_1	L	1	0.595	0.495	0.059	0.154	0.082	0.317	0.057	0.317	0.057	451.608	8.201	0.004	3
	6	LQ_1	LQ	1	0.678	0.473	0.014	0.219	0.033	0.367	0.061	0.417	0.028	450.018	6.611	0.01	4
	7	H_1	H	1	0.867	0.667	0.01	0.208	0.013	0.233	0.074	0.467	0.106	656.297	212.89	0	14
	8	LQH_1	LQH	1	0.864	0.664	0.01	0.208	0.013	0.233	0.074	0.467	0.106	656.691	213.284	0	14
	9	L_1.5	L	1.5	0.573	0.547	0.041	0.063	0.038	0.05	0.013	0.117	0.026	447.007	3.6	0.044	1
	10	LQ_1.5	LQ	1.5	0.668	0.491	0.027	0.179	0.067	0.3	0.033	0.367	0.061	447.937	4.53	0.028	3
	11	H_1.5	H	1.5	0.852	0.661	0.01	0.202	0.013	0.233	0.074	0.517	0.092	526.074	82.667	0	12
	12	LQH_1.5	LQH	1.5	0.851	0.656	0.008	0.204	0.011	0.233	0.074	0.517	0.092	480.528	37.12	0	10
	13	L_2	L	2	0.573	0.563	0.051	0.059	0.039	0.05	0.013	0.117	0.026	447.192	3.785	0.04	1
	14	LQ_2	LQ	2	0.635	0.501	0.025	0.135	0.036	0.117	0.026	0.317	0.057	449.708	6.301	0.011	3
	15	H_2	H	2	0.842	0.651	0.006	0.2	0.011	0.183	0.085	0.467	0.075	472.358	28.951	0	9
	16	LQH_2	LQH	2	0.831	0.649	0.007	0.199	0.009	0.183	0.085	0.467	0.075	455.016	11.609	0.001	7
	17	L_2.5	L	2.5	0.573	0.538	0.048	0.059	0.039	0.05	0.013	0.117	0.026	447.42	4.013	0.036	1
	18	LQ_2.5	LQ	2.5	0.559	0.53	0.018	0.056	0.011	0.067	0.022	0.2	0.033	448.523	5.116	0.021	2
	19	H_2.5	H	2.5	0.827	0.639	0.012	0.194	0.012	0.183	0.085	0.433	0.047	467.186	23.779	0	8
	20	LQH_2.5	LQH	2.5	0.814	0.647	0.015	0.182	0.017	0.183	0.085	0.367	0.085	452.918	9.51	0.002	6
	21	L_3	L	3	0.573	0.498	0.022	0.059	0.039	0.05	0.013	0.117	0.026	447.703	4.296	0.031	1
	22	LQ_3	LQ	3	0.546	0.545	0.024	0.04	0.014	0.067	0.022	0.133	0.033	446.741	3.334	0.05	1
	23	H_3	H	3	0.812	0.553	0.043	0.234	0.023	0.183	0.085	0.417	0.028	452.58	9.173	0.003	5
	24	LQH_3	LQH	3	0.797	0.583	0.037	0.208	0.026	0.183	0.085	0.483	0.036	443.668	0.261	0.233	3
	25	L_3.5	L	3.5	0.573	0.473	0.012	0.051	0.041	0	0	0	0	447.999	4.592	0.027	1
	26	LQ_3.5	LQ	3.5	0.546	0.545	0.024	0.04	0.014	0.067	0.022	0.133	0.033	446.835	3.427	0.048	1
	27	H_3.5	H	3.5	0.807	0.521	0.024	0.161	0.034	0.25	0.076	0.417	0.028	456	12.593	0	5
	28	LQH_3.5	LQH	3.5	0.786	0.535	0.046	0.144	0.028	0.25	0.076	0.417	0.028	443.407	0	0.266	2
	29	L_4	L	4	0.573	0.473	0.012	0.051	0.041	0	0	0	0	448.344	4.937	0.023	1
	30	LQ_4	LQ	4	0.546	0.545	0.024	0.04	0.014	0.067	0.022	0.133	0.033	446.94	3.533	0.045	1
	31	H_4	H	4	0.576	0.531	0.031	0.153	0.03	0.25	0.076	0.417	0.028	451.821	8.414	0.004	3
	32	LQH_4	LQH	4	0.762	0.539	0.02	0.08	0.028	0.133	0.033	0.267	0.078	445.996	2.589	0.073	2
